# Supplementary material for: Strategies for Implementing Occupational eMental Health Interventions: Scoping Review
Source: J Med Internet Res. 2022 Jun 1;24(6):e34479. doi: 10.2196/34479 (PMC9201704; doi:10.2196/34479)
Supplement: Multimedia Appendix 2 [file jmir_v24i6e34479_app2.xlsx]

## Sheet: Eg Implementation strategies
Implementation Focus	Strategy Example	Relevant RE-AIM Domain(s)	Relevant Discrete Implementation Strategy
X	Seminar first with top management and then managers aiming to educate about the intervention, provide answers to questions, discuss facilitatory adaptations, secure acceptance and engage in collaborative planning	Adoption	Capture local knowledge from implementation sites and involve users early in the implementation and intervention development effort
	All departments received a 30-minute information session about the study, the topic of stress and health, and afterwards allowed 10 minutes for questions and answers	Adoption	Conduct educational meetings
X	Seminar first with top management and then managers aiming to educate about the intervention, provide answers to questions, discuss facilitatory adaptations, secure acceptance and engage in collaborative planning	Adoption	Conduct educational meetings
	The project was presented to regional executives for approval and then local executives at a monthly meeting to consider participation and gain approval	Adoption	Conduct educational meetings
X	The recruitment process involved a presentation about the intervention to senior management and then middle management before requesting their participation	Adoption	Conduct educational meetings
	School executives who did not allow presentations at monthly meetings with principals were sent written information to disseminate instead	Adoption	Develop and distribute educational materials
X	Meetings were held with a human resources professional, then with higher management and lastly with a team coach to consider participation	Adoption	Identify and prepare organizational champions who will dedicate themselves to supporting, marketing and driving the implementation
X	Seminar first with top management and then managers aiming to educate about the intervention, provide answers to questions, discuss facilitatory adaptations, secure acceptance and engage in collaborative planning	Adoption	Involve senior management
X	The process started with a presentation of the intervention and the project to representatives of the human resources department and senior managers, thereafter, a similar presentation was held for middle and line managers and requested their participation	Adoption	Involve senior management
	Management representatives were offered spots to enroll their organizations immediately after educational meetings about the intervention or to enroll later	Adoption	Provide immediate opportunities to demonstrate commitment
X	The platform was developed in cooperation with organizations from different sectors	Adoption, Implementation	Capture local knowledge from implementation sites and involve users early in the implementation and intervention development effort
X	A process evaluation was conducted alongside a randomized controlled trial	Adoption, Implementation	Develop and organize implementation quality monitoring systems and act on insights in a timely manner where feasible
X	Seminar first with top management and then managers aiming to educate about the intervention, provide answers to questions, discuss facilitatory adaptations, secure acceptance and engage in collaborative planning	Adoption, Implementation, Maintenance	Promote adaptability in the intervention to meet local needs without compromising fidelity
X	Participants were asked to indicate their preference regarding the delivery of the intervention from several options and later asked to explain their preference. Options included delivery via the employer or mental health care service (including the coaching), via the employer and coaching via mental health care or to opt out the intervention	Adoption, Implementation, Reach	Promote adaptability in the intervention to meet local needs without compromising fidelity
	When recruitment efforts did not attract enough participants, executives with the largest workforces in the region and industry were contacted directly via telephone and offered enrolment	Adoption, Reach	Customize recruitment activities to enhance reach
	Identification of champions at the implementation site facilitated organizational and employee buy-in	Adoption, Reach	Identify and prepare organizational champions who will dedicate themselves to supporting, marketing and driving the implementation
X	Cluster-controlled study was conducted to investigate the effectiveness of a digital platform-based implementation strategy – compared to a control group – on stress, determinants of work stress (ie, psychosocial work factors) and the level of implementation among healthcare workers	Effectiveness	Assess for readiness and tailor strategies to address identified barriers and benefit from facilitators
	Filled knowledge gaps surrounding effectiveness of eMental health interventions in the workplace by conducting systematic reviews on relevant topics	Effectiveness	Assess for readiness and tailor strategies to address identified barriers and benefit from facilitators
X	Stakeholder consultations were used to help determine the views of healthcare workers towards a digital resource to support well-being at work and to get their views about the content and suggestions for change. This was done before the development of the first version of the package which was later informed by content suggestions from this process	Effectiveness	Capture local knowledge from implementation sites and involve users early in the implementation and intervention development effort
	The design and development of the app relied on semi-structured interviews, a focus group and steering group discussions with target users	Effectiveness	Capture local knowledge from implementation sites and involve users early in the implementation and intervention development effort
X	Feedback was requested from pilot users via telephone interviews and it was emphasized that participation was not dependent on their engagement level with the intervention	Effectiveness	Develop and organize implementation quality monitoring systems and act on insights in a timely manner where feasible
	Developed a protocol for pilot study to explore the effect of an online facilitated discussion group on engagement, and to estimate the potential effectiveness of an online cognitive behavioral therapy-based stress management program	Effectiveness	Stage implementation scale up
	Intervention providers used insight from systematic reviews and participatory engagement activities to inform the design of the app and development of content for further testing of alpha (acceptance and feasibility), and beta (operational) versions. Modifications were made between these versions	Effectiveness	Stage implementation scale up
	Intervention content development was led by a service user academic and a working group of service users who all had lived experience of mental distress and, in this capacity, previous contact with the police	Effectiveness	Use advisory boards and workgroups to provide input and advice on implementation and improvements
	Participants were involved in interviews, a focus group and steering group discussions that informed the design of mental health and well-being interventions on the platform and were used to collect user experience feedback	Effectiveness	Use advisory boards and workgroups to provide input and advice on implementation and improvements
X	A consultation process was carried out with users, clinical psychologists, psychiatrists, information technology professionals, and design and user experience specialists to ensure the app's content and design appealed to a broad range of workers from different industries	Effectiveness, Implementation	Capture local knowledge from implementation sites and involve users early in the implementation and intervention development effort
X	A peer review panel was used to assess the relevance to healthcare workers and the utility and accessibility of the digital package	Effectiveness, Implementation	Capture local knowledge from implementation sites and involve users early in the implementation and intervention development effort
X	An innovative hybrid effectiveness-implementation design (Curran et al., 2012) was adopted to accelerate the translation of clinical research into more effective implementation strategies and policies.	Effectiveness, Implementation	Develop and organize implementation quality monitoring systems and act on insights in a timely manner where feasible
X	The Internet Intervention Evaluation Questionnaire was used at 8 weeks to evaluate satisfaction with the intervention	Effectiveness, Implementation	Develop and organize implementation quality monitoring systems and act on insights in a timely manner where feasible
	The project adopted a Participatory Action Research approach aimed at co-developing, implementing, and evaluating the intervention and actively engaging the users in each stage of the process	Effectiveness, Implementation	Develop and organize implementation quality monitoring systems and act on insights in a timely manner where feasible
	Efforts were made to enhance participant learning and engagement by including computer-assisted instruction, interactive exercises, modularity, use of bullet format and optional audio	Effectiveness, Implementation	Promote adaptability in the intervention to meet local needs without compromising fidelity
X	Incorporated feedback from a diverse research team, expert clinicians in the field, and target group to tailor the intervention to the target audience and to ensure that the content and style of delivery would be acceptable and potentially effective for this population	Effectiveness, Implementation	Promote adaptability in the intervention to meet local needs without compromising fidelity
	Conducted a pilot study aimed at assessing the usability, feasibility, acceptability, and preliminary effects of an app-based intervention designed to target depressive symptoms in a stressed working population	Effectiveness, Implementation	Stage implementation scale up
	Used participatory design methods and user experience research to inform the development of a relevant and engaging program	Effectiveness, Reach, Maintenance	Capture local knowledge from implementation sites and involve users early in the implementation and intervention development effort
X	Developed study protocol for evaluating the implementation process, identifying determinants of successful implementation on various individual and organizational levels, and implementing a plan following phases inline with the RE-AIM framework	Implementation	Assess for readiness and tailor strategies to address identified barriers and benefit from facilitators
X	Efforts were made to increase engagement by modifying the layout and features offered in the app based on preferences of users of a similar app	Implementation	Assess for readiness and tailor strategies to address identified barriers and benefit from facilitators
	No prototype was provided at the participatory design phase to save on costs associated with changes and to generate unbiased input	Implementation	Assess for readiness and tailor strategies to address identified barriers and benefit from facilitators
	The comparative efficacy of 3 different types of guidance formats (content-focused guidance, adherence-focused guidance, and administrative guidance) of the intervention for adherence and their cost-effectiveness was evaluated	Implementation	Assess for readiness and tailor strategies to address identified barriers and benefit from facilitators
X	The perceived barriers and facilitators of implementation will be measured with the Dimensions of Organization Readiness-Revised survey	Implementation	Assess for readiness and tailor strategies to address identified barriers and benefit from facilitators
	Webinar sessions were scheduled during working hours as this was a strong view from preparatory focus groups used to develop the intervention	Implementation	Assess for readiness and tailor strategies to address identified barriers and benefit from facilitators
	The intervention was administered by the manager of the hospital’s employee wellness program	Implementation	Capture local knowledge from implementation sites and involve users early in the implementation and intervention development effort
	All participants that returned the consent form received an email welcoming them to the study and explaining how to log in and use their personal webpage for the stress management program.	Implementation	Develop and distribute educational materials
	Acceptability of the intervention was investigated qualitatively by incorporating five Likert-style questions, an open-ended question about likes and dislikes, and four comparative questions designed for the study	Implementation	Develop and organize implementation quality monitoring systems and act on insights in a timely manner where feasible
	Administrative guidance condition included contact information for the study administration team to answer feedback on the completion of questionnaires, without an eCoach, and an email address was provided to report technical problems	Implementation	Develop and organize implementation quality monitoring systems and act on insights in a timely manner where feasible
X	An implementation score was calculated by using the average of four process components as described by Linnan and Steckler (2002): reach, dose delivered, dose received and fidelity	Implementation	Develop and organize implementation quality monitoring systems and act on insights in a timely manner where feasible
X	Developed study protocol for evaluating the implementation process, identifying determinants of successful implementation on various individual and organizational levels, and implementing a plan following phases inline with the RE-AIM framework	Implementation	Develop and organize implementation quality monitoring systems and act on insights in a timely manner where feasible
	Participants received 6 weekly calls from clinical studies officers to screen for risk of self-harm, deal with technical problems and gather data about service use.	Implementation	Develop and organize implementation quality monitoring systems and act on insights in a timely manner where feasible
	The intervention's content was emailed to participants each week by the employee wellness program manager, who provided her contact information to address any technical questions (eg, links not working).	Implementation	Develop and organize implementation quality monitoring systems and act on insights in a timely manner where feasible
X	The level of implementation was measured in the 12-month follow-up with 2 Likert-scale questions	Implementation	Develop and organize implementation quality monitoring systems and act on insights in a timely manner where feasible
X	The objective of this cluster-controlled study was to investigate the effectiveness of a digital platform-based implementation strategy – compared to a control group – on stress, determinants of work stress (ie, psychosocial work factors) and the level of implementation among healthcare workers	Implementation	Develop and organize implementation quality monitoring systems and act on insights in a timely manner where feasible
	The wellness program manager emailed links to participants to complete online questionnaires at the beginning and end of the program, a program evaluation (week 8), and weekly participation quizzes/surveys that enabled the wellness coordinator to track participation on a weekly basis.	Implementation	Develop and organize implementation quality monitoring systems and act on insights in a timely manner where feasible
	To ensure treatment fidelity, coaches underwent 6 hours of training, followed a detailed protocol and the feedback they provided to users was reviewed, and if necessary, corrected by a supervisor before being shared with users	Implementation	Develop and organize implementation quality monitoring systems and act on insights in a timely manner where feasible
	A bulletin board group was used in the online discussion group to improve engagement outcomes	Implementation	Promote adaptability in the intervention to meet local needs without compromising fidelity
	Efforts were made to ensure representation from males and females, and individuals from diverse ethnic and racial backgrounds in the studies' sample	Implementation	Promote adaptability in the intervention to meet local needs without compromising fidelity
	Intervention and control groups were both offered a static version of the program.	Implementation	Promote adaptability in the intervention to meet local needs without compromising fidelity
	Interventions were improved and adapted to each participating organization based on user feedback	Implementation	Promote adaptability in the intervention to meet local needs without compromising fidelity
	Adherence-focused guidance involved regularly checking module completion and sending reminders when the participant did not complete at least one module within 7 days	Implementation	Provide opportunities for users to obtain feedback on progress
X	Line managers were advised to discuss the results of the brief surveys regularly (eg, every other week or once a month) at unit meetings and to take action on the basis of the results and discussions	Implementation	Provide opportunities for users to obtain feedback on progress
	Participants in the content-focused guidance condition received personalized written feedback from an eCoach on the exercises they had completed in each module within 48 hours	Implementation	Provide opportunities for users to obtain feedback on progress
	Participants received immediate and automatic tailored feedback, and could monitor their own responses and trends over time	Implementation	Provide opportunities for users to obtain feedback on progress
	Administrative guidance condition included contact information for the study administration team to answer feedback on the completion of questionnaires, without an eCoach, and an email address was provided to report technical problems	Implementation	Provide support for users during the intervention
X	It was planned for e-helpers to assist in the use of the app: to remind participants to log-in if they show inactivity, to encourage the user to contact local supportive services and inform the clinical supervisor if the user has been identified as a high-risk case	Implementation	Provide support for users during the intervention
	Made efforts to increase engagement by using an online facilitated discussion group, an e-coach to contact users when they first logged-in, at two weeks and then at six weeks, and feedback from participants who could contact the e-coach for advice and further information	Implementation	Provide support for users during the intervention
X	The human resource department was responsible for the everyday management of the system, including providing support for managers and employees	Implementation	Provide support for users during the intervention
	The intervention coach will contact each users thrice during the course of the program (after account creation, then 2 weeks and then 6 weeks) to encourage participation	Implementation	Provide support for users during the intervention
	Users were able to contact the intervention coach at any time to ask for feedback, additional help or advice and the coach would respond within 24 hours.	Implementation	Provide support for users during the intervention
	Adherence-focused guidance involved regularly checking module completion and sending reminders when the participant did not complete at least one module within 7 days	Implementation	Send reminders
	Automatic email reminders were sent based on user-determined intervals and user inactivity.	Implementation	Send reminders
	eCoaches sent reminders when the participants did not complete a module within 7 days	Implementation	Send reminders
X	Email reminders were sent to users by the researchers when completion deadlines were not met	Implementation	Send reminders
	Users received suggestions from the intervention to set self-reminders to practice mindfulness (eg, free smartphone app)	Implementation	Send reminders
	Users were first emailed a link to the weekly lesson and emailed a second time with suggestions for incorporating skills into daily life	Implementation	Send reminders
	Users were sent a weekly email with a link to news modules	Implementation	Send reminders
	An iterative approach using the principles outlined by Aronson et al (2012) was followed and involved target users and field experts helping to tailor the intervention and ensure that the content and style of delivery would be acceptable and potentially effective for users	Implementation	Stage implementation scale up
	Systematic feedback was sought from researchers, expert clinicians and veterans on the program and its content	Implementation	Use advisory boards and workgroups to provide input and advice on implementation and improvements
	Conducted formative research to identify the needs, preferences and interests of stakeholder groups that influence usage and delivery. A qualitative descriptive study with an inductive approach was used to describe the role and legitimacy of mWorks. Three stakeholder groups were identified using the snowball sampling method to contact the respondents with significant knowledge about the return-to…	Implementation, Adoption	Assess for readiness and tailor strategies to address identified barriers and benefit from facilitators
X	Healthcare workers and healthcare students were recruited to review the tool and provide feedback to assess the fidelity and implementation qualities of the package	Implementation, Effectiveness	Develop and organize implementation quality monitoring systems and act on insights in a timely manner where feasible
	Employers were asked to circulate a supporting statement to employees stating they will be given an hour on a weekly basis over 8 weeks to participate in the program	Implementation, Maintenance	Assess for readiness and tailor strategies to address identified barriers and benefit from facilitators
	Employers were encouraged to provide the study participants with a designated time during work to complete the intervention	Implementation, Maintenance	Assess for readiness and tailor strategies to address identified barriers and benefit from facilitators
X	The ease of delivery, the perceived helpfulness, the level of enthusiasm and the issues related to sustainability for the intervention will be measured by the Stakeholder Acceptability Survey	Implementation, Maintenance	Assess for readiness and tailor strategies to address identified barriers and benefit from facilitators
X	Improve maintenance and adherence through the timely presentation of findings from monthly user feedback surveys whereafter follow-up actions can be immediately applied to the intervention.	Implementation, Maintenance	Develop and organize implementation quality monitoring systems and act on insights in a timely manner where feasible
	The intervention was administered by the manager of the hospital’s employee wellness program	Implementation, Maintenance	Identify and prepare organizational champions who will dedicate themselves to supporting, marketing and driving the implementation
	The program was developed as a quality improvement project by the hospital and all research procedures (ie, retrospectively reviewing these outcomes) were approved by the Institutional Review Board at the hospital.	Implementation, Maintenance	Involve senior management
	Participation was independent of employers so that participants' identities and data would be confidential	Reach	Assess for readiness and tailor strategies to address identified barriers and benefit from facilitators
X	The project was introduced to employees by management in a presentation that also involved researchers demonstrating the intervention, providing examples of successful implementations and explaining roles and responsibilities	Reach	Conduct educational meetings
	Executives were sent written information about the intervention to disseminate to employees when presentations to employees were not allowed	Reach	Customize recruitment activities to enhance reach
X	The content used in recruitment banners was agreed with each company (ie, 4 to 10 sentences long) and targeted people who were experiencing stress, sadness or unbalance	Reach	Customize recruitment activities to enhance reach
	Participants received written information about the project and consent forms immediately after the informational session.	Reach	Develop and distribute educational materials
	The organization actively promoted the intervention via internal communications	Reach	Identify and prepare organizational champions who will dedicate themselves to supporting, marketing and driving the implementation
X	Senior and middle management led introductory seminars with employees that aimed to explain the intervention, secure acceptance, provide answers to questions and inspire their participation	Reach	Involve senior management
X	Employees are informed to check their emails after the introductory seminar for an invitation to create user accounts and complete an initial survey next to the seminar	Reach	Provide immediate opportunities to demonstrate commitment
	Participants received written information about the project and consent forms immediately after the informational session.	Reach	Provide immediate opportunities to demonstrate commitment
	As an incentive, extensive blood sampling including feedback about the results was offered to users as it seemed to be a motivator for many participants	Reach	Provide incentives
	Participants in focus groups were compensated $50	Reach	Provide incentives
	Participants received 100 ‘wellness points’ (which are also offered by other organizational wellness programs) for the completion of all questionnaires and at least 7 of the 8 weekly participant quizzes or surveys	Reach	Provide incentives
X	Participants received a $40 gift card	Reach	Provide incentives
	Users received a certificate of completion and the training was recognized as continuing education towards the renewal of their professional certification	Reach	Provide incentives
	Invites to social work professionals to participate in the development of the project were sent via email	Reach	Use mass media to increase reach
X	Recruitment was informed by findings from a feasibility study that suggested the use of social media channels, supplemented with word of mouth through community influencers and direct referrals via local non-governmental organizations and support professionals, government agencies was most likely to succeed	Reach	Use mass media to increase reach
X	Social media advertisements calling for adults experiencing workplace stress to test a mental health app were used	Reach	Use mass media to increase reach
	Users were recruited by sharing information about the intervention through advertisements distributed via email, the organizations' intranet and magazine	Reach	Use mass media to increase reach
	Users were recruited by sharing information about the intervention through employers via email and using Facebook advertisements on smartphones to target users working in specific industries	Reach	Use mass media to increase reach
	Users were recruited by sharing information about the intervention via industry publications and circulating email announcements	Reach	Use mass media to increase reach
	Users were recruited by sharing information about the intervention via the organization's daily email newsletter for a month	Reach	Use mass media to increase reach
	Users were recruited by sharing information about the intervention via using flyers in specific departments where target users worked, face-to-face interaction and work email	Reach	Use mass media to increase reach
X	Users were recruited via email, banners on the company's intranet, pamphlets and posters	Reach	Use mass media to increase reach
