# Supplementary material for: Strategies for Implementing Occupational eMental Health Interventions: Scoping Review
Source: J Med Internet Res. 2022 Jun 1;24(6):e34479. doi: 10.2196/34479 (PMC9201704; doi:10.2196/34479)
Supplement: Multimedia Appendix 3 [file jmir_v24i6e34479_app3.xlsx]

## Sheet: Barriers and facilitators
Implementation Focus	Barrier	Facilitator	Relevant CFIR domain	Relevant associated CFIR construct
	Concerns about being labeled with mental health condition or problematic behavior (veterans)		Characteristics of individuals	Knowledge & Beliefs about the Intervention
	Concerns about protecting the privacy of their personal information that they would input into the program (veterans)		Characteristics of individuals	Knowledge & Beliefs about the Intervention
	Confidentiality and privacy are prominent concerns for high-risk participants (this is related to stigma)	Critical to understand preferred design features	Characteristics of individuals	Knowledge & Beliefs about the Intervention
X	Employees who felt that their management or organization is not willing to support and allocate resources towards work stress prevention may themselves become less motivated to participate in programs aimed at prevention of work stress		Characteristics of individuals	Knowledge & Beliefs about the Intervention
	Perceived stigma associated with accessing e-mental health support (eg, social stigma, comfort of access in the workplace, ignorance and what do they call that where you stereotype)	Privacy afforded by the eMental health programs makes these interventions appealing	Characteristics of individuals	Knowledge & Beliefs about the Intervention
	Skepticism towards the independence of the project from the organization		Characteristics of individuals	Knowledge & Beliefs about the Intervention
		Program as an effective way to reach people who needed help and as a steppingstone to get people into face-to-face treatment (veterans)	Characteristics of individuals	Knowledge & Beliefs about the Intervention
	Barriers reported by high major depressive episode risk participants were: perceived stigma; lack of interaction with others that is characteristic of e-mental health; lack of time; lack of knowledge		Characteristics of individuals	Other Personal Attributes
X	Lack of motivation/interested was also a factor for non-completion for 10% of the participants who didn't complete the intervention		Characteristics of individuals	Other Personal Attributes
X	Limited computer skills of the participants		Characteristics of individuals	Other Personal Attributes
X	The employees rarely asked questions about Return@Work to their occupational physician		Characteristics of individuals	Other Personal Attributes
	Veterans' potential reluctance to buy into the program and/or use the program consistently		Characteristics of individuals	Other Personal Attributes
X		Willingness to seek professional mental health services	Characteristics of individuals	Other Personal Attributes
X	A lack of necessary technical skills plays a role together with the digital solution being perceived as an extra workload		Characteristics of individuals	Self-efficacy
X	Concerns regarding personal lack of technical skills and where to access technical support if required	Package developed in a free-to-access and simple format that does not require logging into a system or any specific technical expertise	Characteristics of individuals	Self-efficacy
	Diagnosis of a mental disorder is associated with lower acceptance of occupational eMental health intervention		Characteristics of individuals	Self-efficacy
	Difficulty in relating to some of the content about automatic thoughts or drugs/alcohol		Characteristics of individuals	Self-efficacy
X	Lack of computer skills in team members		Characteristics of individuals	Self-efficacy
	Lack of knowledge about ehealth (eg, "the fact that I don't know what an eHealth program is makes it difficult")	Middle-aged men preferred accessing the intervention via printed materials	Characteristics of individuals	Self-efficacy
	Lower work ability as an acceptance barrier	Higher work ability translates into higher acceptance	Characteristics of individuals	Self-efficacy
	Older co-workers might be less familiar with technology and more reluctant	Early voluntary engagement with technology is however a predictor for future willingness to adopt digital solutions. The younger generation is seen as being able to approach digital solutions with greater ease and willingness	Characteristics of individuals	Self-efficacy
	Reduced functioning associated with depression symptoms		Characteristics of individuals	Self-efficacy
	Symptoms of depression prevented higher engagement		Characteristics of individuals	Self-efficacy
X	Symptoms of mental health problems: effective engagement required levels of motivation that may not be possessed by people with mental health issues (eg, depression).		Characteristics of individuals	Self-efficacy
		Prior experience with eHealth interventions have higher acceptance scores of occupational eMental health intervention than others without experience	Characteristics of individuals	Self-efficacy
X		Email messages from the decision aid supported the occupational physicians when guiding employees. The email gave them sufficient information and the layout was visually attractive	Inner setting	Access to knowledge and information
X		Managing stakeholder expectations prior to commencing an intervention	Inner setting	Access to knowledge and information
	Data lost due to inadequate data storage methods when interfacing with online data collection databases	Using reliable data storage methods when interfacing with online data collection databases	Inner setting	Available Resources
	Distractions and lack of time to complete the intervention		Inner setting	Available Resources
X	High workload for the team members, preventing them from participating in the strategy		Inner setting	Available Resources
X	Introducing an intervention as a pilot did not help because there are not enough resources to implement correctly		Inner setting	Available Resources
X	Lack of time was listed as the most important barrier for non-completion of the app		Inner setting	Available Resources
X	Not enough time dedicated to addressing worker stress		Inner setting	Available Resources
	Not enough time to use the app		Inner setting	Available Resources
X	Not having a private space and feeling exposed as a result: for some participants, accessing the intervention at their desks meant that they might have benefited less from it, because existing ongoing work concerns that may have been the cause of stress were present in the therapeutic environment. Moreover, reflecting on private mental health in the workplace, that is usually a very performing en…		Inner setting	Available Resources
X	Participants indicated that they had little time and resources for strategy deployment, and that spending time using the strategy would interfere with more primary tasks (ie, providing care to clients)		Inner setting	Available Resources
	The intervention required all participants to allocate the same timeslot and competed with other time commitments	This was solved by recording the webinar but learning and participation was more restricted than in live sessions. Therefore, opportunities for obtaining input about recorded sessions are important	Inner setting	Available Resources
X	The largest obstacle regarding the guidance of the occupational physician of Return@Work was the limited time of the occupational physician caused by the low frequency and the short duration of the consultation (occupational physicians)		Inner setting	Available Resources
X	The main barrier in engaging with the intervention was given by the pressure of time or excessive workload		Inner setting	Available Resources
	Time pressure may affect the willingness to engage in the study	Supporting statement from the employers which will suggest to all employees who participate in the study that they will have 1 hour per week over the 8-week period to complete the program	Inner setting	Available Resources
X	Too little guidance/contact, feedback and personal attention from support person (employees)		Inner setting	Available Resources
	Unforeseen costs, as service users were afraid that the software would cost money		Inner setting	Available Resources
X	Workplaces with low utilization of digital technologies (eg, computers), especially employees without email addresses		Inner setting	Available Resources
		Adequate support must be provided to organizations to maximize their recruitment of employees to use the intervention	Inner setting	Available Resources
X		Demonstrate cost-effectiveness as it is desirable for companies considering implementation	Inner setting	Available Resources
		Lower costs of adopting an email-based intervention for the organization	Inner setting	Available Resources
		Obtaining input and support from organizational support group for implementation	Inner setting	Available Resources
X		Occupational physicians were comforted by having the opportunity to contact a psychiatrist for support when necessary	Inner setting	Available Resources
X		Participants reported the advantage of accessing the intervention at a time and place that is convenient for the person and to progress with the intervention at personal pace and according to work diary	Inner setting	Available Resources
X		Possibility to access the intervention in the workplace: it enables employees take time out of stressful events at work to focus on themselves	Inner setting	Available Resources
X		Smartphone ownership	Inner setting	Available Resources
X		Ubiquity of smartphones, mobile data plan and Internet access	Inner setting	Available Resources
X	Drop out was caused by lack of time, the long lesson duration and insufficient time to perform the exercises		Inner setting	Compatibility
X	General poor fit between the intervention and the organization led to some companies declining participation		Inner setting	Compatibility
X	Human resources managers felt a lack of integration with other related practices and the use of survey results in regular performance management		Inner setting	Compatibility
X	It was not possible for employees to contact their occupational physician themselves by telephone outside their regular consultations. This could have caused difficulty when an employee struggled with a module in Return@Work and wanted to ask the occupational physician for advice (researchers' observations)		Inner setting	Compatibility
X	Lack of privacy in living accommodation to complete intervention outside of work	Personal space perceived as private and safe to complete intervention	Inner setting	Compatibility
X	Lack of temporal separation between and work and therapy: accessing the digital intervention at your work desk meant that you did not have the journey back to work to help you switch back to work mode		Inner setting	Compatibility
	Lack of time (eg, if the intervention was time consuming)		Inner setting	Compatibility
X	Lack of time, educational level of participants		Inner setting	Compatibility
	Many employees had smartphones and tablets provided by their employing organization and due to IT security measures could not download the app themselves onto their work phones		Inner setting	Compatibility
X	Not having a defined time in which to use the intervention: several participants found difficulties to deal with the flexibility of the program and felt that they needed more self-discipline to remain engaged with a digital intervention compared to face-to-face scheduled intervention		Inner setting	Compatibility
	People question whether this intervention can be done at the office, given the working conditions		Inner setting	Compatibility
X	Program too general or not applicable to their situation or disease/ symptoms (employees).		Inner setting	Compatibility
X	Some of the sick-listed employees were not guided by the same occupational physician all the time, but by different occupational physicians. This was not helpful for the adherence of the occupational physicians to the ECO intervention (occupational physicians)		Inner setting	Compatibility
X	Study design (ie, randomized controlled trial with a control group) was not suitable for some companies		Inner setting	Compatibility
	Targeting the intervention to persons who are perceived to be experiencing stress can be stigmatizing and negatively impact reach and up-take		Inner setting	Compatibility
X	The content of the strategy did not sufficiently reflect the local implementation needs of the organization		Inner setting	Compatibility
X	The occupational physicians reported that they sometimes lost sight of employees: this could be caused by the long time between consultations and the transition of employees to another occupational physician (occupational physicians)		Inner setting	Compatibility
X	The strategy was insufficiently integrated in the daily work routine, as working on a computer is not a core task of team member		Inner setting	Compatibility
X		Adherence to standard security practices (eg, SSL) and ensuring integrity of personal data	Inner setting	Compatibility
X		Aligning an intervention to existing organizational processes before an implementation	Inner setting	Compatibility
X		Alignment to relevant stakeholders is also important, and can be attained by offering ongoing support to leaders at all organizational levels during an implementation	Inner setting	Compatibility
X	A lack of a cohesive organizational strategy to implementation lead to frustration		Inner setting	Implementation Climate
X	Alignment with other stakeholders was absent and resulted in poor adherence to the recommended roles and tasks		Inner setting	Implementation Climate
	Busy working conditions		Inner setting	Implementation Climate
	Frequent interruptions		Inner setting	Implementation Climate
X	High attrition is expected as reported in previous eMental health trials	Identify and evaluate recruitment channels for chance of success	Inner setting	Implementation Climate
	High noise levels		Inner setting	Implementation Climate
X	High turnover resulting in change of the person responsible		Inner setting	Implementation Climate
X	High turnover within the teams and in team coaches		Inner setting	Implementation Climate
	Not all call centers sticked to the intervention protocol (according to the protocol, the workers would get time for the mindfulness exercises), leading to employees saying they were more stressful	In the end, call center location was associated with engagement, and the researchers recommend for future projects to have more interaction with the call centers' management	Inner setting	Implementation Climate
	Shared workspaces		Inner setting	Implementation Climate
		Building a strong relationship with the organization's wellness program	Inner setting	Implementation Climate
		Embedding the intervention in a well-established wellness program to benefit from existing infrastructure to promote the intervention, users benefiting from incentive programs	Inner setting	Implementation Climate
X		Embedding the interventions into existing structures	Inner setting	Implementation Climate
X		Emphasizing freedom of choice in intervention	Inner setting	Implementation Climate
X		Intervention delivery via the employer but that participation should be anonymous from the employer	Inner setting	Implementation Climate
X		Stakeholders were positive about the use of digital technologies to promote health and well-being	Inner setting	Implementation Climate
X		Support from organization and line managers: importance of employers in promoting the use of intervention, because it gives the intervention legitimacy and gives staff the permission to use it	Inner setting	Implementation Climate
X	Insufficient support for the use of the implementation strategy from team coaches, higher layers of management and the human resources department		Inner setting	Leadership Engagement
X	Senior management was not engaged and too much responsibility for implementation was given to the team members who did not prioritize these activities		Inner setting	Leadership Engagement
X	The guidance on the use of the strategy that was provided to them by the project members, the face-to-face contact between different stakeholders (eg, team members and human resources professional) to discuss the strategy, and the internal periodical evaluation of the strategy's progress		Inner setting	Leadership Engagement
X		Adherence is better when managers are active and engaged	Inner setting	Leadership Engagement
X		Change-support activities by managers is associated with increased and sustained usage of the intervention	Inner setting	Leadership Engagement
X		Intervention is strongly sanctioned and advocated by executive management	Inner setting	Leadership Engagement
X		Line managers who execute transformational leadership may encourage a positive attitude towards the intervention and stimulate and sustained usage by employees	Inner setting	Leadership Engagement
	Restrictive Internet security settings was a barrier for accessing the intervention	Conduct onsite testing before implementation	Inner setting	Networks & Communications
X	Several occupational physicians reported that they sometimes did not notice the emails from the decision aid in the joint mailbox or that at the time the employee was having the next consultation the occupational physician had forgotten that he had received an email about the employee some time ago (occupational physicians)		Inner setting	Networks & Communications
X	The administrative assistants didn't put a remark in the record of the employee to alert the occupational physician to an email message from the decision aid in the joint mailbox (occupational physicians)		Inner setting	Networks & Communications
X		Transparent ongoing communication and the participation of all groups in an enterprise from the very beginning	Inner setting	Networks & Communications
X		Complimentary gifts (eg, measuring tapes to be used by users with diabetes) with logos and information stimulate discussions and acts as reminders	Inner setting	Organizational Incentives & Rewards
X		Offering incentives and including gamification components	Inner setting	Organizational Incentives & Rewards
	Employee wellness programs often use identifying information solely to track participation and administer incentives or may require data to be collected in a specific format to address participants’ comfort level	Consult review boards and consider these issues early in the data planning process	Inner setting	Readiness for Implementation
X	Ensuring fidelity as coaches could not provide good feedback without supervision	More training is needed	Inner setting	Readiness for Implementation
X	Lack of awareness of the implementation strategy and readiness for change in team members. Team members resisted the strategy because they felt they had not been involved in the decision-making process of participation in the strategy, and because they were afraid of detrimental consequences (such as being reprimanded for speaking up) if they openly talked about work stress		Inner setting	Readiness for Implementation
X	The success depended more on champion engagement than on a clear strategy		Inner setting	Readiness for Implementation
X		Build the competence within the organization and reduce reliance on external consultants to promote sustainability	Inner setting	Readiness for Implementation
X		Creating clear role descriptions and strategies	Inner setting	Readiness for Implementation
	Organization went through restructuring and they could not participate	Changes in the organizations should be considered (in light of resulting delays and communication problems) when planning intervention studies	Inner setting	Structural Characteristics
X	Organizational restructuring led to some companies declining participation		Inner setting	Structural Characteristics
X	Personal shortage, turnover and organizational restructuring hindered the use of the strategy considerably	New team members had to be trained to the use of the platform	Inner setting	Structural Characteristics
	Using employees to nominate organizations for participation might not be an effective strategy if the employee is not in a position of authority or without the necessary level of influence		Inner setting	Structural Characteristics
	Some stakeholders may be reluctant to implement new technology as it might threaten their ability to keep their job		Inner setting	Tension for Change
X	Materials presented in modular format that had to be completed start to finish in a single sitting or in a set order	There's a preference for materials that are flexible to use	Intervention characteristics	Adaptability
		Possibility to use the program at their own pace	Intervention characteristics	Adaptability
		The intervention being accessible from anywhere without restrictive geographical context	Intervention characteristics	Adaptability
		The possibility to tailor and update the app depending on the organization's needs	Intervention characteristics	Adaptability
	Avoidable technical issues		Intervention characteristics	Design Quality and Packaging
X	Completing time-consuming questionnaires		Intervention characteristics	Design Quality and Packaging
	Computer is associated with work and is not considered a helpful modality for a stress-relief intervention		Intervention characteristics	Design Quality and Packaging
	Content-focused guidance is more costly than adherence-focused guidance and does not provide a significant increase in adherence compared to the latter		Intervention characteristics	Design Quality and Packaging
	Effortful written exercises		Intervention characteristics	Design Quality and Packaging
	Email’s relative “low tech” status may be less engaging to a younger audience and could be a reason why younger participants made fewer relative improvements		Intervention characteristics	Design Quality and Packaging
	Impersonal nature of an online approach		Intervention characteristics	Design Quality and Packaging
X	Lack of human interaction and emotional connection: not having to speak to someone make it easier to disengage from the intervention. Lack of face-to-face contact could make participants feel isolated and without the possibility to share their feelings in an emotional connection with another person		Intervention characteristics	Design Quality and Packaging
	Lack of interest in a program with an explicit diagnostic label in the title that could be construed as medicalizing mental health		Intervention characteristics	Design Quality and Packaging
	Lack of personal interaction inherent to e-mental health (eg, Lack of personal face to face don't see the value of it if you could talk to your family doctor)	Men at high-risk major depressive episode were more likely to have endorsed the design features	Intervention characteristics	Design Quality and Packaging
	Lack of screen reader software (problem for people with dyslexia)		Intervention characteristics	Design Quality and Packaging
X	Low adherence rates	Adherence could be improved with increased user control, more individual tailoring, giving more time and reminders	Intervention characteristics	Design Quality and Packaging
	Module length of 20-30 minutes is too long (for some veterans)		Intervention characteristics	Design Quality and Packaging
	Need to click too much to get through modules (veterans)		Intervention characteristics	Design Quality and Packaging
X	Not using multiple channels (eg, intranet and posters) to promote the intervention		Intervention characteristics	Design Quality and Packaging
X	Older domestic workers would be less likely to utilize eMental Health	Provide additional technical support or an alternative modality	Intervention characteristics	Design Quality and Packaging
X	Participants in this study described contradictions between aspects of occupational digital mental health interventions: was seen as a disadvantage by some participants	Participants in this study described contradictions between aspects of occupational digital mental health interventions: was seen as an advantage by other participants	Intervention characteristics	Design Quality and Packaging
	Poor usability of the interface including lack of accessibility and avoidable technical issues		Intervention characteristics	Design Quality and Packaging
	Poor use of language (eg, inadequate translation)		Intervention characteristics	Design Quality and Packaging
	Some modules of the program were considered not pertinent, whereas there was lack of content on common problems such as anger and communication skills (veterans)		Intervention characteristics	Design Quality and Packaging
	Tasks that require too much time to complete	Break-up long sessions into smaller sessions and perhaps try time-limited options	Intervention characteristics	Design Quality and Packaging
X	The 7-weeks intervention was considered too short/hasty for the participants		Intervention characteristics	Design Quality and Packaging
X	Usability was affected by unclear navigational elements and user interface	Improving usability based on participant and expert feedback	Intervention characteristics	Design Quality and Packaging
	Using an online modality for sensitive topics like mental health problems was not preferred by users	Online modality should be complimentary and not replace face-to-face training	Intervention characteristics	Design Quality and Packaging
		A guided component within a technology-mediated intervention may encourage higher completion rates	Intervention characteristics	Design Quality and Packaging
		A possibility to learn new and useful concepts	Intervention characteristics	Design Quality and Packaging
		Ability to have and review a written record of personal progress	Intervention characteristics	Design Quality and Packaging
		Access to a wide range of information	Intervention characteristics	Design Quality and Packaging
X		Additional reminders to use the app	Intervention characteristics	Design Quality and Packaging
		An online (indirect) approach was preferred due to this modality not eliciting a response of embarrassment, shyness, fear of being judged, or of repeating painful encounters	Intervention characteristics	Design Quality and Packaging
		Anonymity and privacy given by the Web-based technology	Intervention characteristics	Design Quality and Packaging
		Anonymity of an online approach	Intervention characteristics	Design Quality and Packaging
		Better adherence demonstrated with guided treatments in comparison to unguided treatments	Intervention characteristics	Design Quality and Packaging
		Brief length of the modules	Intervention characteristics	Design Quality and Packaging
X		Collection of nuanced usage data to explore use patterns and the uptake of specific elements	Intervention characteristics	Design Quality and Packaging
X		Digital modality is viewed as a viable solution to overcome the fear of stigma in seeking help	Intervention characteristics	Design Quality and Packaging
X		Discreteness and anonymity: help people to overcome the fear of stigma. The privacy of internet allowed participants to access support without work colleagues knowing. Anonymity was also given by not having to call and speak to someone to make an appointment or face-to-face	Intervention characteristics	Design Quality and Packaging
		Doing things online was seen as familiar, convenient, and relaxing	Intervention characteristics	Design Quality and Packaging
		Easy use of Google Sites	Intervention characteristics	Design Quality and Packaging
		Email accessibility	Intervention characteristics	Design Quality and Packaging
X		Enhancing usability	Intervention characteristics	Design Quality and Packaging
X		Feedback mechanisms can be rewarding and promote adherence	Intervention characteristics	Design Quality and Packaging
X		Focusing on relevant topics	Intervention characteristics	Design Quality and Packaging
		Fostering individualization through aesthetic design, mood and cognitive ability is also pointed out as an important factor, as well as using universal commands and idioms	Intervention characteristics	Design Quality and Packaging
		Good usability as an important factor for adoption. Highlighted the importance of simplicity in fostering a positive user experience: a smooth, responsive, and fluid user experience, without software bugs, hiccups, and minimal button clicks are important. Also, creating a good first impression is important	Intervention characteristics	Design Quality and Packaging
		Helpful tips and techniques to allow control over progress	Intervention characteristics	Design Quality and Packaging
X		Helping develop relevant skills	Intervention characteristics	Design Quality and Packaging
		Increased accessibility from multiple types of devices	Intervention characteristics	Design Quality and Packaging
X		Increasing trust through blended trainings and ensure data security	Intervention characteristics	Design Quality and Packaging
		Individual factors (gender, exercise habit, effectiveness expectations) should be considered as they are important for determining participation	Intervention characteristics	Design Quality and Packaging
		Individuals with higher levels of alexithymia may benefit from intervention components that initially place less focus on analyzing and dealing with emotions and feelings. Perhaps these individuals would benefit from more objective and manualized practical advice and hands-on exercises, eg, progressive relaxation initially. Thereafter, when these individuals increase their understanding of possib…	Intervention characteristics	Design Quality and Packaging
		Interactivity may reduce attrition in Web-based health promotion programs	Intervention characteristics	Design Quality and Packaging
		Intervention delivery by people with lived experience is desirable	Intervention characteristics	Design Quality and Packaging
X		Materials needed to go beyond the generic promotion of health, but be more specific targeting issues experienced by healthcare workers during COVID-19	Intervention characteristics	Design Quality and Packaging
X		More interactive and engaging content, including links to external guidance	Intervention characteristics	Design Quality and Packaging
		Occasional personalized messages from an e-coach could be used to encourage engagement	Intervention characteristics	Design Quality and Packaging
X		Offering personal support to users	Intervention characteristics	Design Quality and Packaging
		Possibility to track progress with individualized graphs embedded in the program	Intervention characteristics	Design Quality and Packaging
		Presenting and conducting workshops to individual departments to obtain feedback as an additional source of intervention content	Intervention characteristics	Design Quality and Packaging
X		Proactive organizational health promotion activities need to be systematic, continuous and reactive	Intervention characteristics	Design Quality and Packaging
		Program considered useful, simple, informative, and a unique way to address problems (veterans)	Intervention characteristics	Design Quality and Packaging
		Providing guidance to users can lead to greater adherence to Web-based interventions	Intervention characteristics	Design Quality and Packaging
X		Providing positive feedback to users	Intervention characteristics	Design Quality and Packaging
		Reminder emails	Intervention characteristics	Design Quality and Packaging
		Short length of an exercise was considered a facilitator	Intervention characteristics	Design Quality and Packaging
		Shorter meditation practices may be simple and cost-effective mechanisms to facilitate engagement	Intervention characteristics	Design Quality and Packaging
X		Tailoring content to the users' situation	Intervention characteristics	Design Quality and Packaging
		Taking personality into consideration may be highly important when designing Web-based intervention to optimize adherence	Intervention characteristics	Design Quality and Packaging
		The availability of multiple formats of intervention materials (eg, written, video, and audio)	Intervention characteristics	Design Quality and Packaging
		The ease of access to online resources could be helpful to overcome the inertia of depression	Intervention characteristics	Design Quality and Packaging
		The intervention's interactivity was well liked	Intervention characteristics	Design Quality and Packaging
		The program should be easy to use and navigate	Intervention characteristics	Design Quality and Packaging
X		The program was considered interesting, well presented, enjoyable, interactive and participants liked these features. Participants also appreciated that each module gave an estimation of the amount of time it would take to complete and that the intervention tracked their progress through the program. Other features that helped engagement were reminders to log in built into the system, which inclu…	Intervention characteristics	Design Quality and Packaging
		Those with higher levels of impulsivity may especially benefit from continuous motivational components, such as for instance personalized reminders or other ways to integrate the intervention to become a habitual part of daily life	Intervention characteristics	Design Quality and Packaging
X		User-driven approach to development is essential	Intervention characteristics	Design Quality and Packaging
X		User-friendly interventions where features are intuitive and easy-to-use	Intervention characteristics	Design Quality and Packaging
X		Users could recognize their problems in the content and the program gave food for thought and gave them more insight and understanding of their problems and symptoms	Intervention characteristics	Design Quality and Packaging
X		Using blended trainings (combining in-person and internet-based training sessions)	Intervention characteristics	Design Quality and Packaging
		Variety in intervention content was also a facilitator. Participants could choose what worked best for them	Intervention characteristics	Design Quality and Packaging
X		Word choice with consideration for not using stigmatizing and medicalization language	Intervention characteristics	Design Quality and Packaging
	Divergence of objectives and design of the QI and intervention research	Using a control condition, obtaining patient outcomes, or examining health care utilization costs as outcomes	Intervention characteristics	Evidence Strength & Quality
	Evaluation of effectiveness was hampered by possible Type 1 error	Using a control group	Intervention characteristics	Evidence Strength & Quality
	Lack of generalizability due to sample being unrepresentative of the general workforce		Intervention characteristics	Evidence Strength & Quality
	Limitation of randomizing at the level of the individual which leaves the possibility for between group contamination		Intervention characteristics	Evidence Strength & Quality
	Using newly created or adapted measures demonstrating low reliability negatively impacts on the strength of findings		Intervention characteristics	Evidence Strength & Quality
X		As a result of the high level of control researchers had over the implementation of the intervention, several of the scores of the process evaluation seem unnaturally high. This needs to be kept in mind for implementation of the intervention in routine practice	Intervention characteristics	Evidence Strength & Quality
		Collecting comparable demographic data so that a better comparison can be made between the workforce and study participants	Intervention characteristics	Evidence Strength & Quality
X		Combining quantitative and qualitative data is recommended as an effective means of getting a better understanding of new and innovative technologies and other interventions	Intervention characteristics	Evidence Strength & Quality
X		Continuous, objective measures from Web-based interventions in process evaluations (eg, number of logins)	Intervention characteristics	Evidence Strength & Quality
		Effectiveness should be evaluated using a cluster randomization trial as opposed to individual randomization considering that each employee is usually attached to the work structure of their respective teams/departments/organizations	Intervention characteristics	Evidence Strength & Quality
		Information should be credible (ie, provided by health professionals) relevant to ones personal situation and interactive (ie, being able to communicate with a professional)	Intervention characteristics	Evidence Strength & Quality
X		More process evaluations are needed to inform implementation	Intervention characteristics	Evidence Strength & Quality
		Providing evidence from other programs/interventions could be a strategy (eg, oral presentations or reading materials) to demonstrate likely effectiveness	Intervention characteristics	Evidence Strength & Quality
		Study participants including employees from under represented industries and occupations	Intervention characteristics	Evidence Strength & Quality
		Using comprehensive measures of engagement	Intervention characteristics	Evidence Strength & Quality
X	Possible low motivation from employers/organization in their employees return to work as they came from small- to medium-sized companies that had insurance for the costs of sickness absence		Intervention characteristics	Relative advantage
		The lack of a previous existing intervention for well-being in the organization, except for the intranet, which was difficult to use, so the app resulted to be a huge advantage for employees	Intervention characteristics	Relative advantage
	The surrounding legislation and policy regulation of privacy and confidentiality may make it difficult to use innovative technology		Outer setting	External Policy & Incentives
	Reluctancy of the potential participants in participating for fear of demonstrating vulnerability	Maintaining confidentiality between employee and employer	Outer setting	Patient Needs and Resources
